# Supplementary material for: Two types of C-terminal regions of RNA-binding proteins play distinct roles in stress tolerance of Synechocystis sp. PCC 6803
Source: FEMS Microbiol Lett. 2022 Feb 25;369(1):fnac021. doi: 10.1093/femsle/fnac021 (PMC9333190; doi:10.1093/femsle/fnac021)
Supplement: fnac021_Supplemental_Files [file fnac021_supplemental_files.zip]

Archive with 4 entries (4 files):
- Table_S3.pdf
- Supplemental_figures.pdf
- Table_S1.pdf
- Table_S2.pdf
